# Supplementary material for: Attenuation of Pseudomonas aeruginosa Virulence by Pomegranate Peel Extract
Source: Microorganisms. 2022 Dec 16;10(12):2500. doi: 10.3390/microorganisms10122500 (PMC9784079; doi:10.3390/microorganisms10122500)
Supplement: Supplementary file 1 [file microorganisms-10-02500-s001.zip]

Archive with 1 entries (1 files):
- microorganisms-2072922-supplementary.pdf
